# Supplementary material for: Effect of Parylene C on the Corrosion Resistance of Bioresorbable Cardiovascular Stents Made of Magnesium Alloy ‘Original ZM10’
Source: Materials (Basel). 2022 Apr 26;15(9):3132. doi: 10.3390/ma15093132 (PMC9102321; doi:10.3390/ma15093132)
Supplement: Supplementary file 1 [file materials-15-03132-s001.zip]

Archive with 1 entries (1 files):
- materials-1666745-supplementary.pdf
